# Supplementary material for: Study on bio-inspired feet based on the cushioning and shock absorption characteristics of the ostrich foot
Source: PLoS One. 2020 Jul 24;15(7):e0236324. doi: 10.1371/journal.pone.0236324 (PMC7380592; doi:10.1371/journal.pone.0236324)
Supplement: S1 Dataset — Figs 4, 6, 7 and 9 were drawn using these raw data. (XLSX) [file pone.0236324.s004.xlsx]

## Sheet: single layer
Loose sand
	15		35		55
height (cm)	mean	standard deviation	mean	standard deviation	mean	standard deviation
10	11.2905	2.28047	14.4779	1.82031	17.646	2.45516
20	17.3915	3.66931	19.6379	2.59706	22.2342	1.17851
30	21.2506	6.1698	26.2695	4.47834	28.1103	1.47556
40	26.5899	6.09222	29.8223	5.24064	40.8961	6.7106
50	30.7996	5.86748	36.8159	4.63756	44.4503	5.47354
60	37.2535	5.52553	41.4203	7.70619	53.8887	3.52607
70	43.4599	5.41067	55.1601	3.4509	58.1698	6.90433
Solid ground
	15		35		55
height (cm)	mean	standard deviation	mean	standard deviation	mean	standard deviation
10	47.4293	3.98171	48.356	6.56659	55.9865	3.30042
20	74.3017	4.26232	90.8531	14.9311	134.52	11.7382
30	92.0669	5.27536	106.478	10.9018	161.522	9.19108
40	100.603	7.20262	127.326	13.0146	186.576	8.20409
50	111.641	8.33011	138.301	10.5776	191.807	10.6356
60	128.539	9.3341	156.66	13.5689	205.087	25.4351
70	140.257	5.01977	188.807	12.6057	224.253	22.5693

## Sheet: double layers
Loose sand
	15-15		35-35		55-55		15-35		15-55		35-55
height (cm)	mean	standard deviation	mean	standard deviation	mean	standard deviation	mean	standard deviation	mean	standard deviation	mean	standard deviation
10	10.6114	1.76586	13.389	2.71569	16.5731	2.04092	12.1517	1.90908	12.5356	1.35564	15.2299	3.54571
20	14.8938	1.02456	18.8597	2.42015	21.3782	3.95451	16.1976	4.57955	18.2528	4.50541	20.5227	1.34158
30	18.3837	3.2553	24.261	4.18504	27.8359	4.79434	20.7946	2.49498	24.3851	2.78866	25.7133	2.00799
40	23.6329	1.9484	28.1322	2.37238	32.913	4.99473	25.4819	2.57356	28.4703	2.29602	31.2956	2.58892
50	28.9695	2.17285	35.6453	3.17547	39.2222	5.33037	30.0554	3.28888	35.0718	3.97431	38.2269	0.655163
60	33.8858	2.79552	40.0368	3.24745	51.4039	1.71669	36.9605	6.23053	40.2042	5.88188	50.063	1.54457
70	36.8944	0.91194	48.2974	4.11515	56.739	5.35684	41.4716	5.42915	49.267	3.95324	53.5377	1.25129
Solid ground
	15-15		35-35		55-55		15-35		15-55		35-55
height (cm)	mean	standard deviation	mean	standard deviation	mean	standard deviation	mean	standard deviation	mean	standard deviation	mean	standard deviation
10	29.7105	3.66756	41.5019	3.86805	52.2019	1.33896	33.5882	2.99134	35.2067	3.92193	44.9184	6.73182
20	40.4003	1.92967	57.1069	10.1804	83.3551	5.24538	46.309	2.32659	56.7078	9.85597	67.4055	4.57349
30	49.4962	2.28354	71.5755	8.15487	106.129	5.57855	55.5216	3.45389	71.5253	4.98752	82.4362	5.59056
40	55.2524	3.54961	82.4816	9.49418	113.074	16.4604	61.3758	5.13222	83.8434	8.17507	102.985	5.85047
50	64.0416	5.52723	95.4207	9.94452	130.679	14.0843	69.7579	4.73053	95.2587	10.079	110.497	14.8025
60	71.1871	4.91757	110.033	9.31472	146.031	9.28265	80.5051	3.8223	104.709	4.88189	117.566	8.77032
70	84.1129	7.92695	114.973	4.78938	168.089	6.69849	90.8826	6.94356	109.338	7.25802	121.359	9.95513

## Sheet: three layers
Loose sand
	15-15-15		35-35-35		55-55-55		15-35-55
height (cm)	mean	standard deviation	mean	standard deviation	mean	standard deviation	mean	standard deviation
10	7.80452	2.01492	9.30752	2.0168	11.8971	3.98032	7.65776	1.29628
20	10.6194	2.18811	15.4966	2.04212	19.4462	4.60155	13.9768	1.8534
30	13.913	1.38453	21.288	1.51179	23.4136	7.1937	18.4951	3.08868
40	18.3346	2.19151	24.9356	2.92639	26.904	3.31569	20.0394	4.77032
50	22.5062	3.27577	28.7882	2.30097	30.9857	6.65222	25.6517	4.59979
60	25.6083	2.96382	33.1273	2.60448	35.2367	7.90077	30.0194	3.61552
70	28.2895	2.81912	38.2069	3.10154	43.8511	8.09277	35.0159	3.62215
Solid ground
	15-15-15		35-35-35		55-55-55		15-35-55
height (cm)	mean	standard deviation	mean	standard deviation	mean	standard deviation	mean	standard deviation
10	26.1736	1.80414	32.8664	1.78974	40.7978	1.91862	31.7796	1.79569
20	34.3107	2.15345	44.6152	2.45799	63.9967	2.33648	42.1072	2.17839
30	41.8068	2.03531	54.0227	3.33159	78.4018	3.4075	51.5093	1.58887
40	51.936	2.6981	64.5793	4.28632	87.5109	3.95657	58.8826	2.7995
50	59.4903	3.56697	72.9818	4.11467	95.9032	2.74134	67.263	3.16842
60	66.5884	2.64345	78.5889	1.93269	105.843	6.60835	73.975	2.51028
70	75.8796	3.18745	86.1982	1.99195	112.071	5.08381	80.626	4.07855

## Sheet: three layers with spring
Loose sand
	15-35-55 with spring
height (cm)	mean	standard deviation
10	5.72827	1.28074
20	7.71341	0.915054
30	11.4759	1.80366
40	15.3043	1.67498
50	19.3542	2.14077
60	23.7989	2.73401
70	26.4146	3.22043
Solid ground
	15-35-55 with spring
height (cm)	mean	standard deviation
10	10.3336	2.6314
20	26.2254	5.93182
30	31.9816	3.55373
40	43.5811	2.83238
50	55.7327	3.64226
60	60.5456	5.52859
70	68.2772	3.94718

## Sheet: FEM analyses
Cushioning performance comparisons
Height(cm)	15-15-15	15-35-55	35-35-35	55-55-55
10	66.9444	92.6008	105.444	128.855
20	92.0326	101.07	138.543	223.34
30	103.01	131.59	170.304	257.795
40	134.817	169.37	197.239	313.355
50	152.087	165.88	262.797	310.509
60	169.824	176.072	273.791	322.617
70	180.589	191.258	262.581	348.846
Deformation comparisons
	15-15-15 (mm)	15-35-55 (mm)
10	2.50979	1.59691
20	3.63914	2.16105
30	4.54803	2.69169
40	5.34633	3.23596
50	6.05416	3.73109
60	6.68876	4.17368
70	7.2679	4.57403
Sensitivity analyses
Height(cm)	0.1E0	E0	10E0
10	70.1038	145.769	336.046
20	78.804	211.116	494.102
30	104.43	265.53	575.792
40	118.068	278.69	640.551
50	139.53	460.585	750.246
60	157.849	408.338	988.516
70	180.577	398.286	777.981
Sensitivity analyses
Height(cm)	0.1K0	K0	10K0	100K0
10	11.8398	35.3189	80.0798	159.012
20	16.9897	50.8548	133.261	229.959
30	20.9822	62.6352	168.992	286.862
40	24.3442	72.4732	197.444	319.232
50	27.3307	81.0829	221.963	357.107
60	30.0831	88.8402	245.319	391.363
70	32.4851	95.9423	266.212	422.792
